# Supplementary material for: Synthesis, Stability, and Bioavailability of Nicotinamide Riboside Trioleate Chloride
Source: Nutrients. 2021 Dec 27;14(1):113. doi: 10.3390/nu14010113 (PMC8746687; doi:10.3390/nu14010113)
Supplement: Supplementary file 1 [file nutrients-14-00113-s001.zip]

Archive with 1 entries (1 files):
- nutrients-1494833-supplementary.pdf
